# Supplementary material for: Persistent Low-Level Variants in a Subset of Viral Genes Are Highly Predictive of Poor Outcome in Immunocompromised Patients With Cytomegalovirus Infection
Source: J Infect Dis. 2024 Jan 5;230(2):e427–36. doi: 10.1093/infdis/jiae001 (PMC11326829; doi:10.1093/infdis/jiae001)
Supplement: jiae001_Supplementary_Data [file jiae001_supplementary_data.zip]

Archive with 3 entries (3 files):
- Supplementary_Database_1.docx
- Supplementary_material.docx
- Supplementary_tables.docx
